# Supplementary material for: Optimized Silica-Binding Peptide-Mediated Delivery of Bactericidal Lysin Efficiently Prevents Staphylococcus aureus from Adhering to Device Surfaces
Source: Int J Mol Sci. 2021 Nov 21;22(22):12544. doi: 10.3390/ijms222212544 (PMC8619460; doi:10.3390/ijms222212544)
Supplement: Supplementary file 1 [file ijms-22-12544-s001.zip]

Archive with 1 entries (1 files):
- ijms-1446964-supplementary.pdf
